# Supplementary material for: Inferences from COVID-19 post-exposure risk assessment of health care workers in the pre-vaccination era at a major COVID sentinel center, Sri Lanka
Source: PLOS Glob Public Health. 2023 Feb 15;3(2):e0001161. doi: 10.1371/journal.pgph.0001161 (PMC10021685; doi:10.1371/journal.pgph.0001161)
Supplement: S1 Data — (XLSX) [file pgph.0001161.s005.xlsx]

## Sheet: Sheet2
	November	Q1	Q2	Q3	Q4	Q5
1	2022-11-01	-	-	1	-	-
2	2	1	-	-	-	-
3	3	-	-	1	-	-
4	4	1	1	-	-	-
5	5	-	-	1	-	-
6	6	-	1	1	-	-
7	7	1	-	-	1	-
8	8	-	-	1	-	-
9	9	-	-	1	-	-
10	2022-12-01	-	-	-	-	1
11	2	-	-	-	-	1
12	3	-	-	-	-	1
13	4	-	-	-	-	1
14	5	-	-	-	-	1
15	6	-	-	-	-	1
16	7	-	-	-	-	1
17	8	-	-	-	-	1
18	9	-	-	-	-	1
19	10	-	-	-	-	1
20	11	-	-	-	-	1
21	12	-	-	-	-	1
22	13	-	-	-	-	1
23	14	-	-	-	-	1
24	15	-	-	-	-	1
25	16	-	-	-	-	1
26	17	-	-	-	-	1
27	18	-	-	-	-	1
28	19	-	-	-	1	-
29	20	-	-	-	1	-
30	21	-	-	-	1	-
31	22	-	-	-	1	-
32	23	-	-	-	1	-
33	24	-	-	-	1	-
34	25	-	-	-	1	-
35	26	-	-	-	1	-
36	27	-	-	-	1	-
37	28	-	-	-	1	-
38	29	-	-	-	-	1
39	30	-	-	1	-	-
40	31	-	-	1	-	-
41	32	-	-	1	-	-
42	33	-	-	1	-	-
43	34	-	-	1	-	-
44	35	-	-	1	-	-
45	36	-	-	1	-	-
46	37	-	-	1	-	-
47	38	-	-	1	-	-
48	39	-	-	1	-	-
49	40	-	-	1	-	-
50	41	1	-	-	-	-
51	42	-	-	-	1	-
52	43	1	-	-	-	-
53	44	-	1	-	-	1	1
54	45	-	1	-	-	-
55	46	1	-	1	-	-
56	2022-01-01	-	-	-	1	-
57	2	-	-	-	1	-
58	3	-	-	-	-	1
59	4	1	-	-	-	-
60	5	-	1	-	-	-
61	6	-	1	-	-	-
62	7	-	1	-	-	-
63	8	-	-	1	1	-
64	9	1	1	-	-	-
65	10	1	-	-	-	-
66	11	1	-	-	-	-
67	12	-	1	1	-	-
68	13	-	1	1	-	-
69	14	-	1	1	-	-
70	15	1	-	-	-	-
71	16	1	-	-	-	-
72	17	1	-	-	-	-
73	18	1	-	-	1	-
74	19	1	1	-	-	1
75	20	-	-	1	1	1
76	21	-	1	-	1	1
77	22	1	-	-	-	-
78	23	1	-	-	-	-
79	24	-	1	-	1	-
80	25	-	1	1	-	1
81	26	-	-	-	-	1
82	27	-	-	-	-	1
83	28	-	-	-	-	1
84	29	1	-	-	-	1
85	30	1	-	-	-	-
86	31	-	-	-	-	1
87	32	-	-	-	-	1
88	33	-	-	-	-	1
89	34	-	-	-	-	1
90	35	1	-	-	-	-
91	36	1	-	-	-	-
92	37	-	1	-	-	-
93	38	1	-	-	-	1
94	39	-	-	-	-	1
95	40	-	-	-	-	1
96	41	1	-	-	-	-
97	42	1	-	-	-	-
98	43	-	-	-	-	1
99	44	-	-	-	-	1
100	45	1	-	-	-	-
101	46	1	-	-	-	-
102	47	1	-	-	-	-
103	48	1	-	-	-	-
104	49	1	-	-	-	-
105	50	1	-	-	-	-
106	51	1	-	-	-	-
107	52	-	-	-	-	1
108	53	-	-	-	-	1
109	54	-	-	-	-	1
110	55	-	-	-	-	1
111	56	-	-	1	1	-
112	57	-	-	-	1	-
113	58	1	-	-	-	-
114	59	-	-	-	1	-
115	60	-	-	-	1	-
116	61	-	-	-	1	-
117	62	-	-	1	-	-
118	63	-	-	1	-	-
119	64	-	-	-	1	-
120	65	-	-	-	1	-
121	66	-	-	1	-	-
122	67	1	-	-	1	-
123	68	-	-	1	1	1
124	69	-	-	-	1	-
125	70	-	-	1	1	-
126	71	-	-	1	-	-
127	72	-	-	1	1	-
128	73	-	-	1	1	1
129	74	-	-	1	-	-
130	75	-	-	1	-	1
131	76	-	-	1	-	-
132	77	-	-	1	1	-
133	78	-	-	1	1	-
134	79	-	-	1	-	-
135	80	-	-	1	1	-
136	81	-	-	1	-	-
137	82	-	-	1	-	1
138	83	-	-	-	1	-
139	84	-	-	-	1	-
140	85	-	-	1	1	-
141	86	-	-	1	1	-
142	87	-	-	1	1	-
143	88	-	-	1	-	-
144	89	-	-	-	-	1
145	90	-	-	1	-	-
146	91	-	-	-	-	1
147	92	-	-	-	-	1
148	93	-	-	1	-	1
149	94	1	-	-	-	-
150	95	1	-	-	-	-
151	96	1	-	-	-	-
152	97	-	-	1	-	-
153	98	1	-	-	-	-
154	99	-	1	-	-	-
155	100	1	-	-	-	1
156	101	1	-	-	-	-
157	102	1	-	-	-	-
158	103	1	-	-	-	-
159	104	1	-	-	-	-
160	2022-02-01	-	-	1	-	-
161	2	-	-	1	-	-
162	3	-	-	1	-	-
		42	17	52	40	51

## Sheet: Sheet3
		Q1	Q2	Q3	Q4	Q5
	Yes	42	17	52	40	51
	No	849	874	839	851	840
	Questions	Q1-face to face contact	Q2-Physical contact	Q3-AGP withoutN95	Q4-Splashes on face	Q5-Poor Hand hygiene
	% of Yes	0.047	0.019	0.058	0.045	0.057
			2020-11-22	De2022c	2022-01-01	Feb
		High Risk	9	46	104	3
		Low Risk	80	137	367	152
		Total	89	183	471	155
		2022-11-01	2022-11-22	2022-12-20	2022-01-21	2022-02-21
		High Risk%	0.1	0.25	0.22	0.02
